# Supplementary material for: Support vector machine based aphasia classification of transcranial magnetic stimulation language mapping in brain tumor patients
Source: Neuroimage Clin. 2020 Dec 24;29:102536. doi: 10.1016/j.nicl.2020.102536 (PMC7772815; doi:10.1016/j.nicl.2020.102536)
Supplement: Supplementary data 2 [file mmc2.xls]

## Sheet: Sheet1
	'Angular_L (aal)'	'Frontal_Inf_Oper_L (aal)'	'Frontal_Inf_Tri_L (aal)'	'Frontal_Mid_L (aal)'	'Frontal_Sup_L (aal)'	'Parietal_Inf_L (aal)'	'Parietal_Sup_L (aal)'	'Postcentral_L (aal)'	'Precentral_L (aal)'	'Rolandic_Oper_L (aal)'	SupraMarginal_L (aal)'	'Temporal_Mid_L (aal)'	'Temporal_Pole_Sup_L (aal)'	'Temporal_Sup_L (aal)'	'Angular_R (aal)'	'Frontal_Inf_Oper_R (aal)'	'Frontal_Inf_Tri_R (aal)'	'Frontal_Mid_R (aal)'	'Frontal_Sup_R (aal)'	'Parietal_Inf_R (aal)'	'Parietal_Sup_R (aal)'	'Postcentral_R (aal)'	'Precentral_R (aal)'	Rolandic_Oper_R (aal)'	SupraMarginal_R (aal)'	Temporal_Mid_R (aal)'	Temporal_Pole_Sup_R (aal)'	Temporal_Sup_R (aal)'
S11	0	0	0	0	0	0		0	0	0	0	2.5641	0	0
S23	0	8.95522	3.84615	0		0		0	1.85185	0	9.09091	8.33333	16.6667	0		11.1111	11.1111			0	9.09091	5.55556	15.3846	0	0	0	0	5
S26	0	2.5641	3.07692	0		8.33333		4.16667	2.5974	0	6.66667	0	11.1111	9.09091		9.09091	0					6.25		0	4.34783	11.1111	7.14286	8.10811
S29	0	0	0			0		0	0	0	4.7619	0		0								0	0	0	12.5
S214 ： S37_1	0	8.108	2.38095	5.26316	0	14.2857		7.69231	5.66038	12.5	11.1111	13.3333	37.5	10.5263					0	0		8	10.7143	33.3333	5.55556	0		30
S43	18.75	0	4.54545	0	0	3.44828	20	3.22581	0	0	0	13.1579	0	11.1111	7.14286	0		14.2857	0	0	6.25	9.09091	0	12.5	0	10		0
S44	0	14.2857	7.69231	0	8.33333	0	0	8.33333	0	0	22.2222	15.3846	0	0	0	6.25	0	5.88235	0	0	0	10	0	0	0	0	0	9.09091
S50	0	11.7647	14.2857	25		6.89655	12.5	2.63158	0	0	6.25	6.97674	33.3333	13.3333	14.2857	16.6667	0	0		14.2857	26.6667	10	0	0	12.5	5	0	12.5
S51	0	9.09091	0	0	0	5	8.33333	7.40741	0	0	6.25	0	0	5.55556	0	0	0	0	0	0	0	11.5385	0	0	10	0	0	6.66667
S55	10	0	0	0	0	0	8.33333	7.14286	4	0	4.7619	5.88235	0	0	0	0	0	9.52381	0	0	0	4.34783	0	0	8.33333	0	0	4.54545
S58	0	10	23.0769	5.26316	0	12	20	5	4.7619	0	9.09091	6.25	0	18.75	14.2857	14.2857	12.5	9.09091	7.14286	0	0	13.0435	8	14.2857	14.2857	22.2222	20	5.55556
S65	0	8.33333	8.33333	0	0	10	9.09091	0	6.45161	0	0	0	0	0
S66	0	0	5.88235	0	0	0	25	3.125	0	0	4.54545	10	0	10	0	12.5	20	10.7143	0	0	0	16	4.54545	0	8	9.09091	0	17.6471
S69	0	16.6667	12.5	9.09091	12.5	6.25	25	8.33333	12	14.2857	14.2857	16	0	18.75	0	0	11.7647	10.5263	0	0	0	4.34783	8.33333	7.69231	0	0	0	10
S71	11.1111	7.69231	18.75	11.1111	0	0	0	0	10	0	6.25	8	0	0	6.66667	11.1111	9.09091	9.52381	16.6667	12.5	9.09091	4.34783	5.26316	0	9.09091	5.26316	0	8.33333
S73	0	0	0	8.69565	0	6.66667	0	2.5	2.5	0	0	0	0	11.7647	0	0	0	3.125	0	15.3846	7.69231	3.33333	4.7619	0	0		0	16.6667
S74	0	0	4.7619	7.40741	0	0	0	0	0	0	8.33333	10	0	7.69231	15.3846	0	5.26316	0	0	0	0		0	25	6.66667	5.26316	0	0
S76	0	8.33333	4.54545	5.26316	0	6.66667	0	10.5263	23.5294	12.5	8.33333	13.3333	0	0	8.33333	0	4.54545	0	7.14286	0	7.69231	4.16667	0	0	4.7619	7.14286	0	0
S216 : S78_1	0	0	4.54545	17.3913	11.1111	7.69231	0	10.3448	21.0526	0	0	4.54545	0	0	0	12.5	5	0		0	16.6667	0	4.7619	0	12.5	6.25	0	0
S82	0	0	0	6.45161	33.3333	0	0	5.88235	10.5263	0	7.14286	3.84615	0	0	0	0	0	4.7619	0	0	11.1111	0	0	0	10.5263	9.52381	0	0
S84	0	0	11.5385	4.7619	18.1818	5	20	13.7931	10.5263	0	9.09091	14.2857	0	40	0	12.5	0	13.0435	0	0	10	0	16.6667	0	20	33.3333	0	8.33333
S86	0	22.2222	0	0	0	0	14.2857	0	0	0	0	0	0	0	0	0	0	0	0	0	0	0	0	0	5	0		0
S90	0	6.66667	14.2857	0	0	0	0	5.55556	2.43902	0	0	0		0	0	0		0	0	0	0	0	8		0	8.33333		0
S91	0		12.5	5	0	0	0	6.25	20.5128	0	0	5.55556	0	0	0	6.25	0	5.26316	0	0	0	0	4.34783	0	0	0	0	0
S95	10	0	0	0	0	0	16.6667	4	0	0	0	0	0	22.2222
S97	0	7.69231		14.2857	0	0	16.6667	0	4.16667	0	0	15.3846		3.84615	0			0	0	0	0	5.88235	0	0	7.14286	7.14286	0	0
S100		0	3.7037	0	0	4.54545		3.0303	0	20	0	0	0	0	0	0	0	7.40741	0	7.69231	7.69231	0	3.44828	0	5.26316	0	0	0
S103	20		0	0	0	3.44828	0	0	0		17.6471	5.55556		25	0	0	0	11.7647	10	9.09091	8.33333	7.69231	0	0	4.34783	0		7.14286
S110	0	0	7.14286	25		7.69231	0	5.71429	0	0	8.33333	3.22581	0	0		9.52381	11.7647	6.66667	0	14.2857		19.0476	0	0	17.2414	28.5714	0	0
S113	0	25	0	0		6.25	0	3.84615		0	0	9.09091	0	0	0	0	0	0		0	9.09091	0	0	0	15.3846	5.88235	0	0
S118	0	13.6364	27.2727	11.3636	0	0	0	4.54545	17.2414	0	23.0769		0	0	0	8.33333		16.6667		0		5.88235	13.0435	10	20.8333	9.09091	0	14.8148
S119		30	0	0		11.1111		6.89655	0	0	12.5	0	0	15.7895	0	0	0	0		9.09091	8.33333	10	9.52381	0	5.26316	0	0	0
S123	10	25				6.89655	0	0	9.09091	0	12.5	10		0		0	0	25		0	0	6.45161	0	0	4.34783	0	0	0
S127		0	0	12.5		0		6.06061	6.66667	11.1111	0	8.69565		3.22581		0	0	0		0		0	5.26316	14.2857	11.1111		0	0
S130		0	0	0		4.34783		2.85714	0	0	6.89655	0		0	0	0	0	0	0	0	10	6.45161	0	0	3.33333			0
S135		10	14.2857	10		7.14286	0	10.8108	6.25	0	4.54545	4.7619	0	9.09091		10	5	0		0		4	3.33333	0	22.2222		0	0
S136	0	7.69231	0	0	0	0	0	0	0	0	5	0	0	0	0	0	9.09091	5.55556	0	0	10	4	0	0	0	0		0
S137		0	9.67742	0		0	0	10.5263	0	9.09091	5		0	5.88235	0	0	0	0		0		0	5.26316	16.6667	0	0	16.6667	4.54545
S141	0	0	5			0		5.26316		0	2.27273	1.63934		4.54545
S148	8.33333	0		0		0		0	3.22581	0	3.84615	3.7037	0	7.27273	0	0	0	0	0	5.26316		3.84615	0	0	0	0		4.7619
S154	0	21.4286	9.375	13.0435		4.34783		7.69231	0	18.1818	9.09091		0	15.7895	22.2222	10		8.33333	0	4	0	12.5	23.2558	25	10	18.1818		4
S157	0	0	33.333			15.7895		4.16667	7.69231	0	3.7037	5		12.5	0	16.6667	0	0		0		4.54545	29.4118	0	4.34783	0		0
S158	0	5.88235	6.97674	0		0		3.57143	6.25	0	0	0	6.25	5.26316	0	0	0	0		0	0	0	5.55556	0	7.14286	5.26316	0	4
S159	0	8.33333	0			4.7619		0	0	0	0	8.33333	0	2.7027
S160		0	0	0	3.7037	0		0	0	0	0	0	0	0	0	0	0	0	0	0		5	0	0	0	7.69231	0	0
S161	0	0	4.54545	0		0		0	3.84615	0	0	0		0	0	0	0	0	0	0	11.1111	4	0	0	0	0	0	5.40541
S163		0	0	0		0	0	4.16667	6.66667	0	5.88235	2.04082	3.84615	0		5.26316	8	0		0		0	0	5.88235	4.7619		6.25	3.125
S167		0	4.34783	1.63934	3.7037	0		5.26316	6.66667	0	0	0	0	0
S173	0	0	0	0	6.25	0	0	3.38983	1.47059	0	0	0		0
S175	0	0	0	0	0	0	0	2.5641	0	0	0	2.43902	0	4.16667
S177			0	3.22581	1.31579			4.7619
S180		0	0	1.3245	2.5			1.66667	0.552486
S185			5.26316			3.57143		0.520833	3.79747	6.25	2.46914			6.81818
S186		0	2.90456	2.85714									1.69492
S191		2.43902	2.5641	10						0		0	1.42857	5.05051
S193		0	3					10	2.63158	2.38095		0	1.66667	3.125
S195		3.27869	7.04225					0	11.1111	0			0	0
S197						0	0				0	4.7619		10
S198		3.37079	2.53165					10	4.87805	4.25532			2.17391	5.66038
S200												2.77778	0	3.87597
S201	0					0.769231	0	0	0		1.31579	0		0
S32	10	8.57143	8.21918	0		6.66667	0	3.38983	2.63158	11.1111	8.33333	13.9535	0	9.09091		0	16.6667					5.55556	0	0	0	15.7895	14.2857	0
S38	0	0	6.89655	0		13.0435	0	6.66667	5.71429	22.2222	11.7647	0	0	7.40741
S49	0	0	9.375	10.7143	0	17.3913	0	10.7143	10	20	18.1818	5	0	4.34783	5.26316	0	0	8.69565	0	5.88235	0	3.22581	0	12.5	5.71429	7.69231	0	6.25
S56	33.3333	12.5	0	5.26316	0	4.34783	0	0	12.5	0	18.1818	12.5		0	0	40	0	8.33333	0	0	0	6.89655	4.34783		9.09091	7.69231	0	7.69231
S60	0	0	22.2222	6.25	28.5714	19.0476	11.1111	17.1429	9.375	16.6667	0	8.33333	26.6667	20	12.5	18.1818	13.3333	18.1818	12.5	0	12.5	13.0435	19.2308	0	13.3333	18.75	0	16.6667
S61	0	28.5714	6.45161	6.25	33.3333	10.5263	0	4	12.5	16.6667	15.3846	30	0	9.52381	22.2222	10	21.7391	19.0476	0	16.6667	33.3333	4.16667	19.2308	16.6667	35.2941	13.3333	0	7.14286
S62		0	8.33333	19.0476	0	5.26316	0	0	0	0	7.69231	0	0	13.3333	0	0	0	4.34783	0	0	10	0	0	0	0	0	0	7.14286
S67	11.1111	27.2727	11.7647	15.7895	16.6667	11.7647	33.3333	9.375	22.2222		11.1111	8.69565	0	25	0	12.5	15.7895	22.7273	0	16.6667	0	19.0476	18.75	0	10.5263	5.26316	42.8571	8.33333
S75	0	0	21.4286	0	0	5.55556	0	20	5.55556	0	18.1818	14.2857	0	6.25	9.09091	7.14286	0	0	25	9.09091	0	5.55556	0	15.3846	0	0	0	0
S77	0	37.5	15.3846	16.6667	16.6667	5.88235	0	0	0	22.2222	23.0769	12.5	0	0	0	14.2857	5.88235	4.54545	11.1111	14.2857	20	10.5263	5	33.3333	21.4286	0	25	0
S79	0	25	5.55556	10	20	0		0	0	0	9.09091	14.2857		12.5	10		12.5	0	0	0		0	13.3333	30	0			0
S99	11.1111	0	0	5.88235	0	15.7895	0	6.66667	9.375	16.6667	22.2222	7.69231	0	7.69231	0	0	0	0	10	0	0	0	0	0	4.7619	16.6667	0	0
S105	14.2857	7.69231	0	0	0	0	0	0	0	0	11.7647	0	0	0	12.5	0	0	0	0	0	0	0	0	11.1111	0		0	13.3333
S107	15.3846	7.69231	10			14.2857	0	0	20	0	5.55556	7.8125		0
S111		12.5	19.3548	5.26316	20	8.69565	40	0	11.5385		0	0			20	16.6667	0	0	0	0	0	5.26316	0	0				0
S115	0	14.2857	12.5	0		6.25		3.7037	5.26316	12.5	9.09091	5	0	12.5	0	0	5.88235	10		25		0	19.0476	12.5	9.09091	0	12.5	3.84615
S117		15.3846	14.2857	50		9.09091		13.3333	14.2857	25	10	9.09091	6.66667	20.8333	12.5	11.1111	14.2857	19.0476		25		15.7895	7.69231	23.0769	10		0	20
S121		0	2.08333	0		0	0	0	6.66667	16.6667	0	9.52381	0	5.55556		0	0	0		0	0	0	15.3846	6.25	11.1111	0	0	3.57143
S125		0	0	0		0		4.16667	0	0	10	0	0	8.33333		0	0	0		0		0	0	10.5263	0		0	5.55556
S139	0	0	8.33333			4		0	11.5385	14.2857	5.26316	5.88235		8.33333	0	0	18.1818	0		9.09091	0	8.33333	8.69565	14.2857	4.54545	0	0	6.45161
S142	0	0	0			0		13.0435	0	0	7.69231	6.52174		4.54545
S152	0	20				19.0476	0	9.09091	16.6667	14.2857	11.1111	6.66667	0	13.5135	0					0	0	5.55556		0	0	0		0
S155	0	0	9.09091	15.3846				4.34783	11.1111	0		12		0		0	16.6667	12.5		20	0	13.7931	14.2857	11.1111	0		0	16.6667
S156	0	14.2857	11.1111	0		18.5185		11.7647	4.7619	25	5.88235	11.1111	0	0		0	5.88235	6.25	0	7.14286		6.89655	12	33.3333	4		0	14.2857
S176						10		12.5	20		20	16.6667		0
S179										0		11.4286	0	8.19672
S188						20		42.8571				27.6316		31.3725
S192												9.375		6.89655
S236	33.3333	0	25	8.69565		0		2.77778	0	28.5714	8.33333	0	0	9.52381		0	4	0				11.7647	0	0	0		0	6.25

## Sheet: Sheet2
Subject	Angular_L	Frontal_Inf_Oper_L	Frontal_Inf_Tri_L	Frontal_Mid_L	Frontal_Sup_L	Parietal_Inf_L	Parietal_Sup_L	Postcentral_L	Precentral_L	Rolandic_Oper_L	SupraMarginal_L	Temporal_Mid_L	Temporal_Pole_Sup_L	Temporal_Sup_L	Angular_R	Frontal_Inf_Oper_R	Frontal_Inf_Tri_R	Frontal_Mid_R	Frontal_Sup_R	Parietal_Inf_R	Parietal_Sup_R	Postcentral_R	Precentral_R	Rolandic_Oper_R	SupraMarginal_R	Temporal_Mid_R	Temporal_Pole_Sup_R	Temporal_Sup_R
1	0	0	0	0	0	0		0	0	0	0	2.5641	0	0
2	0	8.95522	3.84615	0		0		0	1.85185	0	9.09091	8.33333	16.6667	0		11.1111	11.1111			0	9.09091	5.55556	15.3846	0	0	0	0	5
3	0	2.5641	3.07692	0		8.33333		4.16667	2.5974	0	6.66667	0	11.1111	9.09091		9.09091	0					6.25		0	4.34783	11.1111	7.14286	8.10811
4	0	0	0			0		0	0	0	4.7619	0		0								0	0	0	12.5
5	0	8.108	2.38095	5.26316	0	14.2857		7.69231	5.66038	12.5	11.1111	13.3333	37.5	10.5263					0	0		8	10.7143	33.3333	5.55556	0		30
6	18.75	0	4.54545	0	0	3.44828	20	3.22581	0	0	0	13.1579	0	11.1111	7.14286	0	0	14.2857	0	0	6.25	9.09091	0	12.5	0	10		0
7	0	14.2857	7.69231	0	8.33333	0	0	8.33333	0	0	22.2222	15.3846	0	0	0	6.25	0	5.88235	0	0	0	10	0	0	0	0	0	9.09091
8	0	11.7647	14.2857	25		6.89655	12.5	2.63158	0	0	6.25	6.97674	33.3333	13.3333	14.2857	16.6667	0	0		14.2857	26.6667	10	0	0	12.5	5	0	12.5
9	0	9.09091	0	0	0	5	8.33333	7.40741	0	0	6.25	0	0	5.55556	0	0	0	0	0	0	0	11.5385	0	0	10	0	0	6.66667
10	10	0	0	0	0	0	8.33333	7.14286	4	0	4.7619	5.88235	0	0	0	0	0	9.52381	0	0	0	4.34783	0	0	8.33333	0	0	4.54545
11	0	10	23.0769	5.26316	0	12	20	5	4.7619	0	9.09091	6.25	0	18.75	14.2857	14.2857	12.5	9.09091	7.14286	0	0	13.0435	8	14.2857	14.2857	22.2222	20	5.55556
12	0	8.33333	8.33333	0	0	10	9.09091	0	6.45161	0	0	0	0	0
13	0	0	5.88235	0	0	0	25	3.125	0	0	4.54545	10	0	10	0	12.5	20	10.7143	0	0	0	16	4.54545	0	8	9.09091	0	17.6471
14	0	16.6667	12.5	9.09091	12.5	6.25	25	8.33333	12	14.2857	14.2857	16	0	18.75	0	0	11.7647	10.5263	0	0	0	4.34783	8.33333	7.69231	0	0	0	10
15	11.1111	7.69231	18.75	11.1111	0	0	0	0	10	0	6.25	8	0	0	6.66667	11.1111	9.09091	9.52381	16.6667	12.5	9.09091	4.34783	5.26316	0	9.09091	5.26316	0	8.33333
16	0	0	0	8.69565	0	6.66667	0	2.5	2.5	0	0	0	0	11.7647	0	0	0	3.125	0	15.3846	7.69231	3.33333	4.7619	0	0		0	16.6667
17	0	0	4.7619	7.40741	0	0	0	0	0	0	8.33333	10	0	7.69231	15.3846	0	5.26316	0	0	0	0		0	25	6.66667	5.26316	0	0
18	0	8.33333	4.54545	5.26316	0	6.66667	0	10.5263	23.5294	12.5	8.33333	13.3333	0	0	8.33333	0	4.54545	0	7.14286	0	7.69231	4.16667	0	0	4.7619	7.14286	0	0
19	0	0	4.54545	17.3913	11.1111	7.69231	0	10.3448	21.0526	0	0	4.54545	0	0	0	12.5	5	0		0	16.6667	0	4.7619	0	12.5	6.25	0	0
20	0	0	0	6.45161	33.3333	0	0	5.88235	10.5263	0	7.14286	3.84615	0	0	0	0	0	4.7619	0	0	11.1111	0	0	0	10.5263	9.52381	0	0
21	0	0	11.5385	4.7619	18.1818	5	20	13.7931	10.5263	0	9.09091	14.2857	0	40	0	12.5	0	13.0435	0	0	10	0	16.6667	0	20	33.3333	0	8.33333
22	0	22.2222	0	0	0	0	14.2857	0	0	0	0	0	0	0	0	0	0	0	0	0	0	0	0	0	5	0		0
23	0	6.66667	14.2857	0	0	0	0	5.55556	2.43902	0	0	0		0	0	0		0	0	0	0	0	8		0	8.33333		0
24	0		12.5	5	0	0	0	6.25	20.5128	0	0	5.55556	0	0	0	6.25	0	5.26316	0	0	0	0	4.34783	0	0	0	0	0
25	10	0	0	0	0	0	16.6667	4	0	0	0	0	0	22.2222
26	0	7.69231		14.2857	0	0	16.6667	0	4.16667	0	0	15.3846		3.84615	0		0	0	0	0	0	5.88235	0	0	7.14286	7.14286	0	0
27		0	3.7037	0	0	4.54545		3.0303	0	20	0	0	0	0	0	0	0	7.40741	0	7.69231	7.69231	0	3.44828	0	5.26316	0	0	0
28	20		0	0	0	3.44828	0	0	0		17.6471	5.55556		25	0	0	0	11.7647	10	9.09091	8.33333	7.69231	0	0	4.34783	0		7.14286
29	0	0	7.14286	25		7.69231	0	5.71429	0	0	8.33333	3.22581	0	0		9.52381	11.7647	6.66667	0	14.2857		19.0476	0	0	17.2414	28.5714	0	0
30	0	25	0	0		6.25	0	3.84615		0	0	9.09091	0	0	0	0	15.3	0		0	9.09091	0	0	0	15.3846	5.88235	0	0
31	0	13.6364	27.2727	11.3636	0	0	0	4.54545	17.2414	0	23.0769		0	0	0	8.33333	0	16.6667		0		5.88235	13.0435	10	20.8333	9.09091	0	14.8148
32		30	0	0		11.1111		6.89655	0	0	12.5	0	0	15.7895	0	0	0	0		9.09091	8.33333	10	9.52381	0	5.26316	0	0	0
33	10	25				6.89655	0	0	9.09091	0	12.5	10		0		0	0	25		0	0	6.45161	0	0	4.34783	0	0	0
34		0	0	12.5		0		6.06061	6.66667	11.1111	0	8.69565		3.22581		0	0	0		0		0	5.26316	14.2857	11.1111		0	0
35		0	0	0		4.34783		2.85714	0	0	6.89655	0		0	0	0	0	0	0	0	10	6.45161	0	0	3.33333			0
36		10	14.2857	10		7.14286	0	10.8108	6.25	0	4.54545	4.7619	0	9.09091		10	5	0		0		4	3.33333	0	22.2222		0	0
37	0	7.69231	0	0	0	0	0	0	0	0	5	0	0	0	0	0	9.09091	5.55556	0	0	10	4	0	0	0	0		0
38		0	9.67742	0		0	0	10.5263	0	9.09091	5		0	5.88235	0	0		0		0		0	5.26316	16.6667	0	0	16.6667	4.54545
39	0	0	5			0		5.26316		0	2.27273	1.63934		4.54545			9.09091
40	8.33333	0		0		0		0	3.22581	0	3.84615	3.7037	0	7.27273	0	0	0	0	0	5.26316		3.84615	0	0	0	0		4.7619
41	0	21.4286	9.375	13.0435		4.34783		7.69231	0	18.1818	9.09091		0	15.7895	22.2222	10	0	8.33333	0	4	0	12.5	23.2558	25	10	18.1818		4
42	0	0	33.333			15.7895		4.16667	7.69231	0	3.7037	5		12.5	0	16.6667	0	0		0		4.54545	29.4118	0	4.34783	0		0
43	0	5.88235	6.97674	0		0		3.57143	6.25	0	0	0	6.25	5.26316	0	0	0	0		0	0	0	5.55556	0	7.14286	5.26316	0	4
44	0	8.33333	0			4.7619		0	0	0	0	8.33333	0	2.7027
45		0	0	0	3.7037	0		0	0	0	0	0	0	0	0	0	0	0	0	0		5	0	0	0	7.69231	0	0
46	0	0	4.54545	0		0		0	3.84615	0	0	0		0	0	0	0	0	0	0	11.1111	4	0	0	0	0	0	5.40541
47		0	0	0		0	0	4.16667	6.66667	0	5.88235	2.04082	3.84615	0		5.26316	8	0		0		0	0	5.88235	4.7619		6.25	3.125
48		0	4.34783	1.63934	3.7037	0		5.26316	6.66667	0	0	0	0	0
49	0	0	0	0	6.25	0	0	3.38983	1.47059	0	0	0		0
50	0	0	0	0	0	0	0	2.5641	0	0	0	2.43902	0	4.16667
51			0	3.22581	1.31579			4.7619
52		0	0	1.3245	2.5			1.66667	0.552486
53			5.26316			3.57143		0.520833	3.79747	6.25	2.46914			6.81818
54		0	2.90456	2.85714									1.69492
55		2.43902	2.5641	10						0		0	1.42857	5.05051
56		0	3					10	2.63158	2.38095		0	1.66667	3.125
57		3.27869	7.04225					0	11.1111	0			0	0
58						0	0				0	4.7619		10
59		3.37079	2.53165					10	4.87805	4.25532			2.17391	5.66038
60												2.77778	0	3.87597
61	0					0.769231	0	0	0		1.31579	0		0
62	10	8.57143	8.21918	0		6.66667	0	3.38983	2.63158	11.1111	8.33333	13.9535	0	9.09091		0	16.6667					5.55556	0	0	0	15.7895	14.2857	0
63	0	0	6.89655	0		13.0435	0	6.66667	5.71429	22.2222	11.7647	0	0	7.40741
64	0	0	9.375	10.7143	0	17.3913	0	10.7143	10	20	18.1818	5	0	4.34783	5.26316	0	0	8.69565	0	5.88235	0	3.22581	0	12.5	5.71429	7.69231	0	6.25
65	33.3333	12.5	0	5.26316	0	4.34783	0	0	12.5	0	18.1818	12.5		0	0	40	0	8.33333	0	0	0	6.89655	4.34783		9.09091	7.69231	0	7.69231
66	0	0	22.2222	6.25	28.5714	19.0476	11.1111	17.1429	9.375	16.6667	0	8.33333	26.6667	20	12.5	18.1818	13.3333	18.1818	12.5	0	12.5	13.0435	19.2308	0	13.3333	18.75	0	16.6667
67	0	28.5714	6.45161	6.25	33.3333	10.5263	0	4	12.5	16.6667	15.3846	30	0	9.52381	22.2222	10	21.7391	19.0476	0	16.6667	33.3333	4.16667	19.2308	16.6667	35.2941	13.3333	0	7.14286
68		0	8.33333	19.0476	0	5.26316	0	0	0	0	7.69231	0	0	13.3333	0	0	0	4.34783	0	0	10	0	0	0	0	0	0	7.14286
69	11.1111	27.2727	11.7647	15.7895	16.6667	11.7647	33.3333	9.375	22.2222		11.1111	8.69565	0	25	0	12.5	15.7895	22.7273	0	16.6667	0	19.0476	18.75	0	10.5263	5.26316	42.8571	8.33333
70	0	0	21.4286	0	0	5.55556	0	20	5.55556	0	18.1818	14.2857	0	6.25	9.09091	7.14286	0	0	25	9.09091	0	5.55556	0	15.3846	0	0	0	0
71	0	37.5	15.3846	16.6667	16.6667	5.88235	0	0	0	22.2222	23.0769	12.5	0	0	0	14.2857	5.88235	4.54545	11.1111	14.2857	20	10.5263	5	33.3333	21.4286	0	25	0
72	0	25	5.55556	10	20	0		0	0	0	9.09091	14.2857		12.5	10		12.5	0	0	0		0	13.3333	30	0			0
73	11.1111	0	0	5.88235	0	15.7895	0	6.66667	9.375	16.6667	22.2222	7.69231	0	7.69231	0	0	0	0	10	0	0	0	0	0	4.7619	16.6667	0	0
74	14.2857	7.69231	0	0	0	0	0	0	0	0	11.7647	0	0	0	12.5	0	0	0	0	0	0	0	0	11.1111	0		0	13.3333
75	15.3846	7.69231	10			14.2857	0	0	20	0	5.55556	7.8125		0
76		12.5	19.3548	5.26316	20	8.69565	40	0	11.5385		0	0			20	16.6667	0	0	0	0	0	5.26316	0	0				0
77	0	14.2857	12.5	0		6.25		3.7037	5.26316	12.5	9.09091	5	0	12.5	0	0	5.88235	10		25		0	19.0476	12.5	9.09091	0	12.5	3.84615
78		15.3846	14.2857	50		9.09091		13.3333	14.2857	25	10	9.09091	6.66667	20.8333	12.5	11.1111	14.2857	19.0476		25		15.7895	7.69231	23.0769	10		0	20
79		0	2.08333	0		0	0	0	6.66667	16.6667	0	9.52381	0	5.55556		0	0	0		0	0	0	15.3846	6.25	11.1111	0	0	3.57143
80		0	0	0		0		4.16667	0	0	10	0	0	8.33333		0	0	0		0		0	0	10.5263	0		0	5.55556
81	0	0	8.33333			4		0	11.5385	14.2857	5.26316	5.88235		8.33333	0	0	18.1818	0		9.09091	0	8.33333	8.69565	14.2857	4.54545	0	0	6.45161
82	0	0	0			0		13.0435	0	0	7.69231	6.52174		4.54545
83	0	20				19.0476	0	9.09091	16.6667	14.2857	11.1111	6.66667	0	13.5135	0					0	0	5.55556		0	0	0		0
84	0	0	9.09091	15.3846				4.34783	11.1111	0		12		0		0	16.6667	12.5		20	0	13.7931	14.2857	11.1111	0		0	16.6667
85	0	14.2857	11.1111	0		18.5185		11.7647	4.7619	25	5.88235	11.1111	0	0		0	5.88235	6.25	0	7.14286		6.89655	12	33.3333	4		0	14.2857
86						10		12.5	20		20	16.6667		0
87										0		11.4286	0	8.19672
88						20		42.8571				27.6316		31.3725
89												9.375		6.89655
90	33.3333	0	25	8.69565		0		2.77778	0	28.5714	8.33333	0	0	9.52381		0	4	0				11.7647	0	0	0		0	6.25
