# Supplementary material for: Support vector machine based aphasia classification of transcranial magnetic stimulation language mapping in brain tumor patients
Source: Neuroimage Clin. 2020 Dec 24;29:102536. doi: 10.1016/j.nicl.2020.102536 (PMC7772815; doi:10.1016/j.nicl.2020.102536)
Supplement: Supplementary data 4 [file mmc4.xlsx]

## Sheet: Sheet1
Subject	Angular_L	Frontal_Inf_Oper_L	Frontal_Inf_Tri_L	Frontal_Mid_L	Frontal_Sup_L	Parietal_Inf_L	Parietal_Sup_L	Postcentral_L	Precentral_L	Rolandic_Oper_L	SupraMarginal_L	Temporal_Mid_L	Temporal_Pole_Sup_L	Temporal_Sup_L	Angular_R	Frontal_Inf_Oper_R	Frontal_Inf_Tri_R	Frontal_Mid_R	Frontal_Sup_R	Parietal_Inf_R	Parietal_Sup_R	Postcentral_R	Precentral_R	Rolandic_Oper_R	SupraMarginal_R	Temporal_Mid_R	Temporal_Pole_Sup_R	Temporal_Sup_R
1	0	0	0	0	0	0		0	0	0	0	3	0	0
2	0	6	5	0		0		0	2	0	2	1	2	0		2	1			0	1	1	2	0	0	0	0	1
3	0	1	2	0		1		2	2	0	1	0	1	2		1	0					1		0	1	1	1	3
4	0	0	0			0		0	0	0	1	0		0								0	0	0	1
5	0	3	1	2	0	2		2	3	1	2	4	3	2					0	0		2	3	3	1	0		6
6	3	0	1	0	0	1	2	1	0	0	0	5	0	2	1	0	0	1	0	0	1	2	0	1	0	1		0
7	0	1	1	0	1	0	0	2	0	0	2	2	0	0	0	1	0	1	0	0	0	2	0	0	0	0	0	1
8	0	2	3	2		2	2	1	0	0	1	3	3	2	1	2	0	0		1	4	1	0	0	2	1	0	2
9	0	1	0	0	0	1	1	2	0	0	1	0	0	1	0	0	0	0	0	0	0	3	0	0	2	0	0	1
10	1	0	0	0	0	0	1	2	1	0	1	1	0	0	0	0	0	2	0	0	0	1	0	0	2	0	0	1
11	0	1	6	1	0	3	2	1	1	0	1	1	0	3	1	2	2	3	1	0	0	3	2	1	3	2	2	1
12	0	1	1	0	0	2	1	0	2	0	0	0	0	0
13	0	0	2	0	0	0	2	1	0	0	1	1	0	1	0	1	3	3	0	0	0	4	1	0	2	1	0	3
14	0	1	3	2	1	1	2	2	3	1	2	4	0	3	0	0	2	2	0	0	0	1	2	1	0	0	0	2
15	1	1	3	2	0	0	0	0	2	0	1	2	0	0	1	1	1	2	1	1	1	1	1	0	2	1	0	1
16	0	0	0	2	0	2	0	1	1	0	0	0	0	2	0	0	0	1	0	2	1	1	2	0	0		0	1
17	0	0	1	2	0	0	0	0	0	0	1	1	0	1	2	0	1	0	0	0	0		0	3	1	1	0	0
18	0	1	1	1	0	1	0	4	4	1	1	2	0	0	1	0	1	0	1	0	1	1	0	0	1	1	0	0
19	0	0	1	4	1	1	0	3	4	0	0	1	0	0	0	1	1	0		0	1	0	1	0	2	1	0	0
20	0	0	0	2	2	0	0	2	2	0	1	1	0	0	0	0	0	1	0	0	1	0	0	0	2	2	0	0
21	0	0	3	1	2	1	2	4	2	0	1	3	0	4	0	1	0	3	0	0	1	0	4	0	4	4	0	2
22	0	2	0	0	0	0	1	0	0	0	0	0	0	0	0	0	0	0	0	0	0	0	0	0	1	0		0
23	0	1	1	0	0	0	0	2	1	0	0	0		0	0	0		0	0	0	0	0	2		0	1		0
24	0		1	1	0	0	0	2	8	0	0	1	0	0	0	1	0	1	0	0	0	0	1	0	0	0	0	0
25	1	0	0	0	0	0	1	1	0	0	0	0	0	2
26	0	1		1	0	0	1	0	1	0	0	2		1	0		0	0	0	0	0	1	0	0	1	1	0	0
27		0	1	0	0	1		1	0	2	0	0	0	0	0	0	0	2	0	1	1	0	1	0	1	0	0	0
28	2		0	0	0	1	0	0	0		3	1		2	0	0	0	2	1	1	1	2	0	0	1	0		1
29	0	0	1	2		1	0	2	0	0	2	1	0	0		2	2	1	0	1		4	0	0	5	2	0	0
30	0	2	0	0		2	0	1		0	0	1	0	0	0	0	2	0		0	1	0	0	0	2	1	0	0
31	0	3	9	5	0	0	0	1	5	0	3		0	0	0	1	0	1		0		1	3	1	5	1	0	4
32		3	0	0		2		2	0	0	2	0	0	3	0	0	0	0		1	1	3	2	0	1	0	0	0
33	1	2				2	0	0	1	0	5	2		0		0	0	0		0	0	2	0	0	1	0	0	0
34		0	0	1		0		2	1	1	0	2		1		0	0	0		0		0	1	2	4		0	0
35		0	0	0		1		1	0	0	2	0		0	0	0	0	0	0	0	1	2	0	0	1			0
36		1	2	1		2	0	4	2	0	1	1	0	2		2	1	0		0		1	1	0	6		0	0
37	0	1	0	0	0	0	0	0	0	0	1	0	0	0	0	0	1	1	0	0	1	1	0	0	0	0		0
38		0	3	0		0	0	2	0	1	1		0	1	0	0	1	0		0		0	1	2	0	0	1	1
39	0	0	1			0		1		0	1	1		2
40	1	0		0		0		0	1	0	1	1	0	4	0	0	0	0	0	1		1	0	0	0	0		1
41	0	3	3	3		1		3	0	2	2		0	3	2	1	0	2	0	1	0	6	10	3	4	2		1
42	0	0	2			3		2	1	0	1	1		3	0	1	0	0		0		1	5	0	1	0		0
43	0	1	3	0		0		1	1	0	0	0	1	1	0	0	0	0		0	0	0	1	0	2	1	0	1
44	0	1	0			1		0	0	0	0	1	0	1
45		0	0	0	1	0		0	0	0	0	0	0	0	0	0	0	0	0	0		1	0	0	0	1	0	0
46	0	0	2	0		0		0	1	0	0	0		0	0	0	0	0	0	0	1	1	0	0	0	0	0	2
47		0	0	0		0	0	1	1	0	1	1	1	0		1	2	0		0		0	0	1	1		1	1
48		0	1	1	1	0		2	2	0	0	0	0	0
49	0	0	0	0	1	0	0	2	1	0	0	0		0
50	0	0	0	0	0	0	0	1	0	0	0	2	0	1
51			0	4	1			1
52		0	0	2	1			1	1
53			1			2		1	3	1	2			3
54		0	7	1									1
55		1	1	2						0		0	2	5
56		0	3					2	1	1		0	1	1
57		2	5					0	1	0			0	0
58						0	0				0	5		2
59		3	2					4	2	2			1	3
60												7	0	5
61	0					1	0	0	0		1	0		0
62	1	3	6	0		1	0	2	1	1	1	6	0	2		0	2					1	0	0	0	3	1	0
63	0	0	2	0		3	0	2	2	2	2	0	0	2
64	0	0	3	3	0	4	0	3	2	2	2	1	0	1	1	0	0	2	0	1	0	1	0	1	2	1	0	1
65	3	1	0	1	0	1	0	0	3	0	2	1		0	0	4	0	2	0	0	0	2	1		2	1	0	1
66	0	0	6	1	2	4	1	6	3	2	0	1	0	3	1	2	2	4	1	0	1	3	5	0	2	3	0	3
67	0	2	2	1	2	2	0	1	3	1	2	6	0	2	2	1	5	4	0	1	2	1	5	1	6	2	0	1
68		0	2	4	0	1	0	0	0	0	1	0	0	2	0	0	0	1	0	0	1	0	0	0	0	0	0	1
69	1	3	2	3	1	2	2	3	4		2	2	0	3	0	1	3	5	0	2	0	4	3	0	2	1	3	1
70	0	0	3	0	0	1	0	5	1	0	2	2	0	1	1	1	0	0	2	1	0	1	0	2	0	0	0	0
71	0	3	2	2	1	1	0	0	0	2	3	1	0	0	0	2	1	1	1	1	2	2	1	3	3	0	3	0
72	0	2	1	2	2	0		0	0	0	1	1		1	1		1	0	0	0		0	2	0	0			0
73	1	0	0	1	0	3	0	2	3	1	2	2	0	1	0	0	0	0	1	0	0	0	0	0	1	2	0	0
74	1	1	0	0	0	0	0	0	0	0	2	0	0	0	1	0	0	0	0	0	0	0	0	1	0		0	2
75	2	1	1			2	0	0	2	0	1	5		0
76		1	6	2	2	2	4	0	3		0	0			2	1	0	0	0	0	0	1	0	0				0
77	0	1	2	0		1		1	1	1	1	1	0	2	0	0	1	1		1		0	4	1	2	0	1	1
78		2	2	4		1		2	2	2	1	2	1	5	1	1	2	4		1		3	1	3	2		0	4
79		0	1	0		0	0	0	1	1	0	2	0	1		0	0	0		0	0	0	2	1	3	0	0	1
80		0	0	0		0		1	0	0	2	0	0	1		0	0	0		0		0	0	2	0		0	1
81	0	0	1			1		0	3	1	1	2		2	0	0	2	0		1	0	2	2	2	1	0	0	2
82	0	0	0			0		3	0	0	2	3		1
83	0	2				4	0	2	1	1	3	4	0	5	0					0	0	1		0	0	0		0
84	0	0	1	2				1	2	0		3		0		0	3	2		2	0	4	3	1	0		0	3
85	0	1	1	0		5		4	1	2	1	5	0	0		0	1	1	0	1		2	3	2	1		0	3
86						4		3	5		8	1		0
87										0		8	0	5
88						2		3				21		16
89												12		2
90	3	0	3	2		0		1	0	2	1	0	0	2		0	1	0				2	0	0	0		0	1
