# Supplementary material for: Support vector machine based aphasia classification of transcranial magnetic stimulation language mapping in brain tumor patients
Source: Neuroimage Clin. 2020 Dec 24;29:102536. doi: 10.1016/j.nicl.2020.102536 (PMC7772815; doi:10.1016/j.nicl.2020.102536)
Supplement: Supplementary data 5 [file mmc5.xlsx]

## Sheet: Sheet1
Subject	Angular_L	Frontal_Inf_Oper_L	Frontal_Inf_Tri_L	Frontal_Mid_L	Frontal_Sup_L	Parietal_Inf_L	Parietal_Sup_L	Postcentral_L	Precentral_L	Rolandic_Oper_L	SupraMarginal_L	Temporal_Mid_L	Temporal_Pole_Sup_L	Temporal_Sup_L	Angular_R	Frontal_Inf_Oper_R	Frontal_Inf_Tri_R	Frontal_Mid_R	Frontal_Sup_R	Parietal_Inf_R	Parietal_Sup_R	Postcentral_R	Precentral_R	Rolandic_Oper_R	SupraMarginal_R	Temporal_Mid_R	Temporal_Pole_Sup_R	Temporal_Sup_R
1	8	6	7	7	6	21		32	20	8	38	117	11	69
2	6	67	130	10		35		54	108	9	22	12	12	24		18	9			6	11	18	13	7	24	7	7	20
3	7	39	65	7		12		48	77	9	15	10	9	22		11	10					16		19	23	9	14	37
4	2	29	9			14		41	27	6	21	36		33								27	10	10	8
5	6	37	42	38	12	14		26	53	8	18	30	8	19		6			7	7		25	28	9	18	15		20
6	16	7	22	18	7	29	10	31	25	7	8	38	8	18	14	9	6	7	7	16	16	22	20	8	15	10		30
7	8	7	13	29	12	17	12	24	15	6	9	13	11	8	10	16	7	17	6	14	13	20	29	9	16	11	8	11
8	6	17	21	8		29	16	38	27	14	16	43	9	15	7	12	17	10		7	15	10	16	7	16	20	8	16
9	10	11	23	20	6	20	12	27	26	7	16	15	6	18	7	10	18	36	16	9	13	26	24	8	20	6	13	15
10	10	10	18	20	11	23	12	28	25	7	21	17	7	11	15	12	16	21	12	17	9	23	21	7	24	9	12	22
11	7	10	26	19	7	25	10	20	21	6	11	16	8	16	7	14	16	33	14	10	6	23	25	7	21	9	10	18
12	8	12	12	9	6	20	11	25	31	8	11	21	10	11
13	6	6	34	24	6	24	8	32	22	10	22	10	14	10	10	8	15	28	7	10	14	25	22	7	25	11	11	17
14	7	6	24	22	8	16	8	24	25	7	14	25	6	16	9	13	17	19	10	6	7	23	24	13	25	19	7	20
15	9	13	16	18	7	17	12	19	20	12	16	25	12	11	15	9	11	21	6	8	11	23	19	9	22	19	7	12
16	8	10	21	23	6	30	12	40	40	6	11	106	13	17	8	14	16	32	20	13	13	30	42	8	29		14	6
17	6	9	21	27	11	20	6	25	21	6	12	10	15	13	13	7	19	25	10	12	13	25	23	12	15	19	6	12
18	9	12	22	19	9	15	9	38	17	8	12	15	17	19	12	6	22	32	14	11	13	24	20	11	21	14	13	14
19	8	8	22	23	9	13	7	29	19	9	12	22	18	18	14	8	20	26	8	6	9	16	21	7	16	16	13	14
20	9	7	26	31	6	20	6	34	19	7	14	26	13	12	6	6	6	21	10	6	10	11	12	6	19	21	14	15
21	6	12	26	21	11	20	10	29	19	6	11	21	15	10	15	8	8	23	8	8	10	24	24	12	20	12	6	24
22	12	9	31	14	7	20	7	20	31	8	17	27	16	14	15	14	22	25	17	6	8	19	24	14	20	17		13
23	7	15	7	15	6	19	6	36	41	8	19	12		15	7	7		7	11	11	6	25	25		25	12		6
24	3		8	20	11	19	6	32	39	6	7	18	12	7	6	16	12	19	6	7	6	25	23	9	18	18	6	15
25	10	9	10	17	3	20	6	25	21	9	14	7	14	9
26	7	13		7	6	17	6	32	24	10	11	13		26	8		7	6	7	9	7	17	21	17	14	14	11	16
27		8	27	18	7	22		33	24	10	11	13	9	11	6	17	6	27	13	13	13	20	29	12	19	6	4	14
28	10		7	7	2	29	8	29	17		17	18		8	10	6	6	17	10	11	12	26	26	15	23	13		14
29	6	17	14	8		13	7	35	18	8	24	31	14	17		21	17	15	6	7		21	12	9	29	7	13	20
30	7	8	6	6		32	6	26		6	14	11	11	22	6	8	13	6		6	11	20	15	7	13	17	11	7
31	7	22	33	44	6	10	6	22	29	6	13		8	10	6	12	7	6		8		17	23	10	24	11	7	27
32		10	27	33		18		29	18	7	16	7	12	19	8	17	14	10		11	12	30	21	17	19	10	14	23
33	10	8				29	10	15	11	6	40	20		11		13	10			8	8	31	15	6	23	12	11	6
34		13	9	8		18		33	15	9	16	23		31		16	9	13		7		25	19	14	36		12	17
35		7	8	8		23		35	15	6	29	12		15	6	10	8	13	8	15	10	31	15	7	30			12
36		10	14	10		28	6	37	32	6	22	21	6	22		20	20	15		7		25	30	19	27		13	15
37	8	13	6	24	9	34	7	34	32	8	20	10	9	14	9	11	11	18	6	15	10	25	24	7	24	8		12
38		13	31	9		21	6	19	19	11	20		8	17	7	13	11	9		7		18	19	12	19	13	6	22
39	9	6	20			14		19		7	44	61		44
40	12	12		7		25		32	31	6	26	27	7	55	6	6	7	6	7	19		26	24	12	25	11		21
41	7	14	32	23		23		39	20	11	22		14	19	9	10	6	24	8	25	9	48	43	12	40	11		25
42	8	8	6			19		48	13	6	27	20		24	9	6	9	10		11		22	17	6	23	13		12
43	6	17	43	14		24		28	16	7	17	11	16	19	11	13	7	11		10	7	26	18	13	28	19	9	25
44	6	12	9			21		60	21	7	23	12	12	37
45		12	14	25	27	10		26	24	7	8	10	15	6	6	18	16	7	6	9		20	22	22	28	13	8	39
46	7	17	44	13		28		27	26	8	28	12		22	7	20	11	15	8	8	9	25	25	11	27	7	7	37
47		12	11	6		18	7	24	15	7	17	49	26	28		19	25	22		10		18	27	17	21		16	32
48		10	23	61	27	14		38	30	8	14	7	13	11
49	8	24	22	20	16	29	6	59	68	16	21	29		14
50	9	6	9	7	6	10	8	39	19	6	10	82	12	24
51			7	124	76			21
52		7	37	151	40			60	181
53			19			56		192	79	16	81			44
54		7	241	35									59
55		41	39	20						21		23	140	99
56		47	100					20	38	42		11	60	32
57		61	71					6	9	16			27	11
58						11	6				21	105		20
59		89	79					40	41	47			46	53
60												252	14	129
61	21					130	6	22	6		76	15		32
62	10	35	73	6		15	7	59	38	9	12	43	8	22		14	12					18	15	11	20	19	7	32
63	8	11	29	17		23	10	30	35	9	17	30	7	27
64	7	6	32	28	6	23	9	28	20	10	11	20	6	23	19	12	12	23	9	17	7	31	31	8	35	13	13	16
65	9	8	17	19	9	23	10	32	24	8	11	8		14	8	10	12	24	8	10	6	29	23		22	13	14	13
66	9	7	27	16	7	21	9	35	32	12	16	12	15	15	8	11	15	22	8	9	8	23	26	9	15	16	7	18
67	9	7	31	16	6	19	7	25	24	6	13	20	13	21	9	10	23	21	10	6	6	24	26	6	17	15	8	14
68		14	24	21	7	19	7	33	21	7	13	9	6	15	6	7	20	23	8	9	10	22	22	8	18	11	10	14
69	9	11	17	19	6	17	6	32	18	6	18	23	13	12	10	8	19	22	9	12	9	21	16	6	19	19	7	12
70	6	10	14	13	8	18	9	25	18	8	11	14	11	16	11	14	13	17	8	11	8	18	16	13	18	13	6	11
71	9	8	13	12	6	17	7	31	17	9	13	8	12	12	7	14	17	22	9	7	10	19	20	10	14	11	12	14
72	6	8	18	20	10	6		22	31	8	11	7		8	10		8	14	6	8		6	15	7	11			12
73	9	7	19	17	9	19	8	30	32	6	9	26	15	13	12	13	19	18	10	9	7	25	20	6	21	12	12	22
74	7	13	23	22	14	11	6	32	29	6	17	13	12	18	8	15	11	23	17	10	7	16	25	9	10		11	15
75	13	13	10			14	7	8	10	8	18	64		15
76		8	31	38	10	23	10	28	26		10	8			10	6	7	14	8	2	10	19	11	7				12
77	7	7	16	9		16		27	19	8	11	20	6	16	6	11	17	10		4		17	21	8	22	6	8	26
78		13	14	8		11		15	14	8	10	22	15	24	8	9	14	21		4		19	13	13	20		7	20
79		16	48	9		11	6	19	15	6	13	21	8	18		10	20	6		7	8	19	13	16	27	11	14	28
80		9	11	7		10		24	14	7	20	7	11	12		12	6	9		4		18	10	19	14		12	18
81	9	8	12			25		19	26	7	19	34		24	9	14	11	12		11	15	24	23	14	22	8	11	31
82	6	7	7			10		23	10	9	26	46		22
83	8	10				21	6	22	6	7	27	60	6	37	10					11	6	18		7	18	6		29
84	7	8	11	13				23	18	8	6	25		20		14	18	16		10	11	29	21	9	26		8	18
85	6	7	9	7		27		34	21	8	17	45	13	20		9	17	16	7	14		29	25	6	25		9	21
86						40		24	25		40	6		16
87										9		70	14	61
88						10		7			29	76		51
89												128		29
90	9	10	12	23		21		36	29	7	12	6	8	21		9	25	22		6		17	22	6	15		9	16
